# Supplementary material for: Synthesis of Pyrazole-Based Inhibitors of the Bacterial Enzyme N-Succinyl-l,l-2,6-Diaminopimelic Acid Desuccinylase (DapE) as Potential Antibiotics
Source: Int J Mol Sci. 2024 Dec 24;26(1):22. doi: 10.3390/ijms26010022 (PMC11720106; doi:10.3390/ijms26010022)
Supplement: Supplementary file 1 [file ijms-26-00022-s001.zip]

Archive with 1 entries (1 files):
- ijms-3351085-supplementary.pdf
